# Supplementary material for: d-Allulose Ameliorates Skeletal Muscle Insulin Resistance in High-Fat Diet-Fed Rats
Source: Molecules. 2021 Oct 19;26(20):6310. doi: 10.3390/molecules26206310 (PMC8539500; doi:10.3390/molecules26206310)
Supplement: Supplementary file 1 [file molecules-26-06310-s001.zip]

Archive with 1 entries (1 files):
- molecules-1385374-SI.pdf
